# Supplementary material for: Relationship between changing malaria burden and low birth weight in sub-Saharan Africa: A difference-in-differences study via a pair-of-pairs approach
Source: eLife. 2021 Jul 14;10:e65133. doi: 10.7554/eLife.65133 (PMC8279759; doi:10.7554/eLife.65133)
Supplement: Source code 1. — The source code are also posted on GitHub (https://github.com/siyuheng/Malaria-and-Low-Birth-Weight; Heng, 2021a). [file elife-65133-code1.zip]

Archive with 26 entries (25 files):
- Source Code/
- __MACOSX/._Source Code
- Source Code/Code for SA2.R
- __MACOSX/Source Code/._Code for SA2.R
- Source Code/.Rhistory
- __MACOSX/Source Code/._.Rhistory
- Source Code/Code for Figure 3.R
- __MACOSX/Source Code/._Code for Figure 3.R
- Source Code/Code for SA1.R
- __MACOSX/Source Code/._Code for SA1.R
- Source Code/Code for Table 4.R
- __MACOSX/Source Code/._Code for Table 4.R
- Source Code/Code for Appendix 1 Table 3.R
- __MACOSX/Source Code/._Code for Appendix 1 Table 3.R
- Source Code/Code for SA4.R
- __MACOSX/Source Code/._Code for SA4.R
- Source Code/Code for Primary Analysis.R
- __MACOSX/Source Code/._Code for Primary Analysis.R
- Source Code/Code for Figure 1.R
- __MACOSX/Source Code/._Code for Figure 1.R
- Source Code/Code for Appendix 1 Table 2.R
- __MACOSX/Source Code/._Code for Appendix 1 Table 2.R
- Source Code/Code for Sensitivity Analyses.R
- __MACOSX/Source Code/._Code for Sensitivity Analyses.R
- Source Code/Code for SA3.R
- __MACOSX/Source Code/._Code for SA3.R
