# Supplementary material for: Relationship between changing malaria burden and low birth weight in sub-Saharan Africa: A difference-in-differences study via a pair-of-pairs approach
Source: eLife. 2021 Jul 14;10:e65133. doi: 10.7554/eLife.65133 (PMC8279759; doi:10.7554/eLife.65133)
Supplement: Source code 1. — The source code are also posted on GitHub (https://github.com/siyuheng/Malaria-and-Low-Birth-Weight; Heng, 2021a). [file elife-65133-code1.zip › Source Code/Code for Appendix 1 Table 3.R]

nrow(individual_matched_without_missing_size)

sum(individual_matched_without_missing_size$low_prevalence==0)/nrow(individual_matched_without_missing_size)
sum(individual_matched_without_missing_size$low_prevalence==1)/nrow(individual_matched_without_missing_size)

options(digits = 5)
sum(individual_matched_without_missing_size$time_indicator==0)/nrow(individual_matched_without_missing_size)
sum(individual_matched_without_missing_size$time_indicator==1)/nrow(individual_matched_without_missing_size)

options(digits = 3)
sum(individual_matched_without_missing_size$group_indicator==0)/nrow(individual_matched_without_missing_size)
sum(individual_matched_without_missing_size$group_indicator==1)/nrow(individual_matched_without_missing_size)

sum(individual_matched_without_missing_size$AGE<=19)/nrow(individual_matched_without_missing_size)
sum(individual_matched_without_missing_size$AGE>=20 & individual_matched_without_missing_size$AGE<=29)/nrow(individual_matched_without_missing_size)
sum(individual_matched_without_missing_size$AGE>=30 & individual_matched_without_missing_size$AGE<=39)/nrow(individual_matched_without_missing_size)
sum(individual_matched_without_missing_size$AGE>=40)/nrow(individual_matched_without_missing_size)

sum(individual_matched_without_missing_size$WEALTHQ==1)/nrow(individual_matched_without_missing_size)
sum(individual_matched_without_missing_size$WEALTHQ==2)/nrow(individual_matched_without_missing_size)
sum(individual_matched_without_missing_size$WEALTHQ==3)/nrow(individual_matched_without_missing_size)
sum(individual_matched_without_missing_size$WEALTHQ==4)/nrow(individual_matched_without_missing_size)
sum(individual_matched_without_missing_size$WEALTHQ==5)/nrow(individual_matched_without_missing_size)

sum(individual_matched_without_missing_size$KIDBORD==1)/nrow(individual_matched_without_missing_size)
sum(individual_matched_without_missing_size$KIDBORD==2)/nrow(individual_matched_without_missing_size)
sum(individual_matched_without_missing_size$KIDBORD==3)/nrow(individual_matched_without_missing_size)

sum(individual_matched_without_missing_size$URBAN==0)/nrow(individual_matched_without_missing_size)
sum(individual_matched_without_missing_size$URBAN==1)/nrow(individual_matched_without_missing_size)

sum(individual_matched_without_missing_size$EDUCLVL==0)/nrow(individual_matched_without_missing_size)
sum(individual_matched_without_missing_size$EDUCLVL==1)/nrow(individual_matched_without_missing_size)
sum(individual_matched_without_missing_size$EDUCLVL==2)/nrow(individual_matched_without_missing_size)

sum(individual_matched_without_missing_size$KIDSEX==0)/nrow(individual_matched_without_missing_size)
sum(individual_matched_without_missing_size$KIDSEX==1)/nrow(individual_matched_without_missing_size)

sum(individual_matched_without_missing_size$MARSTAT==0)/nrow(individual_matched_without_missing_size)
sum(individual_matched_without_missing_size$MARSTAT==1)/nrow(individual_matched_without_missing_size)

options(digits = 5)
sum(individual_matched_without_missing_size$ANCARE==0)/nrow(individual_matched_without_missing_size)
sum(individual_matched_without_missing_size$ANCARE==1)/nrow(individual_matched_without_missing_size)

options(digits = 3)
sum(individual_matched_without_missing_size$low_size==1)/nrow(individual_matched_without_missing_size)
sum(individual_matched_without_missing_size$low_size==0 & individual_matched_without_missing_size$large_size==0)/nrow(individual_matched_without_missing_size)
sum(individual_matched_without_missing_size$large_size==1)/nrow(individual_matched_without_missing_size)

options(digits = 5)
table(individual_matched_without_missing_size$low_birthweight)
sum(individual_matched_without_missing_size$low_birthweight==1)/nrow(individual_matched_without_missing_size)
sum(individual_matched_without_missing_size$low_birthweight==0)/nrow(individual_matched_without_missing_size)
sum(individual_matched_without_missing_size$low_birthweight==99)/nrow(individual_matched_without_missing_size)
